# Supplementary material for: High fidelity visualization of cell-to-cell variation and temporal dynamics in nascent extracellular matrix formation
Source: Sci Rep. 2016 Dec 12;6:38852. doi: 10.1038/srep38852 (PMC5150986; doi:10.1038/srep38852)
Supplement: Supplementary Table S1 [file srep38852-s2.xls]

## Sheet: MatrixProteinMethionineContent
Supplementary Table S1, from "High fidelity visualization of cell-to-cell variation and temporal dynamics in nascent extracellular matrix formation."
Methionine content of extracellular matrix structural constituents (GO:0005201) & proteinaceous extracellular matrix (GO:0005578).
Retreived from UniProtKB/Swiss-Prot October 2016, and filtered for human proteins.
UniProtID	Protein Name	Gene	Number of Methionines	Number of Amino Acids	% Methionine
P08253	72 kDa type IV collagenase	MMP2	12	660	0.0181818
Q9UHI8	A disintegrin and metalloproteinase with thrombospondin motifs 1	ADAMTS1	15	967	0.0155119
Q9H324	A disintegrin and metalloproteinase with thrombospondin motifs 10	ADAMTS10	12	1103	0.0108794
P58397	A disintegrin and metalloproteinase with thrombospondin motifs 12	ADAMTS12	30	1594	0.0188206
Q76LX8	A disintegrin and metalloproteinase with thrombospondin motifs 13	ADAMTS13	24	1427	0.0168185
Q8WXS8	A disintegrin and metalloproteinase with thrombospondin motifs 14	ADAMTS14	17	1223	0.0139002
Q8TE58	A disintegrin and metalloproteinase with thrombospondin motifs 15	ADAMTS15	11	950	0.0115789
Q8TE57	A disintegrin and metalloproteinase with thrombospondin motifs 16	ADAMTS16	26	1224	0.0212418
Q8TE56	A disintegrin and metalloproteinase with thrombospondin motifs 17	ADAMTS17	16	1095	0.0146119
Q8TE60	A disintegrin and metalloproteinase with thrombospondin motifs 18	ADAMTS18	15	1221	0.012285
Q8TE59	A disintegrin and metalloproteinase with thrombospondin motifs 19	ADAMTS19	28	1207	0.023198
O95450	A disintegrin and metalloproteinase with thrombospondin motifs 2	ADAMTS2	26	1211	0.0214699
P59510	A disintegrin and metalloproteinase with thrombospondin motifs 20	ADAMTS20	35	1910	0.0183246
O15072	A disintegrin and metalloproteinase with thrombospondin motifs 3	ADAMTS3	27	1205	0.0224066
O75173	A disintegrin and metalloproteinase with thrombospondin motifs 4	ADAMTS4	14	837	0.0167264
Q9UNA0	A disintegrin and metalloproteinase with thrombospondin motifs 5	ADAMTS5	10	930	0.0107527
Q9UKP5	A disintegrin and metalloproteinase with thrombospondin motifs 6	ADAMTS6	17	1117	0.0152193
Q9UKP4	A disintegrin and metalloproteinase with thrombospondin motifs 7	ADAMTS7	15	1686	0.0088968
Q9UP79	A disintegrin and metalloproteinase with thrombospondin motifs 8	ADAMTS8	11	889	0.0123735
Q9P2N4	A disintegrin and metalloproteinase with thrombospondin motifs 9	ADAMTS9	26	1935	0.0134367
P22303	Acetylcholinesterase	ACHE	9	614	0.014658
Q9Y215	Acetylcholinesterase collagenic tail peptide	COLQ	14	455	0.0307692
Q8N6G6	ADAMTS-like protein 1	ADAMTSL1	17	1762	0.00964813
Q86TH1	ADAMTS-like protein 2	ADAMTSL2	14	951	0.0147213
P82987	ADAMTS-like protein 3	ADAMTSL3	30	1691	0.017741
Q6UY14	ADAMTS-like protein 4	ADAMTSL4	7	1074	0.00651769
Q6ZMM2	ADAMTS-like protein 5	ADAMTSL5	4	481	0.00831601
P16112	Aggrecan core protein	ACAN	13	2415	0.00538302
O00468	Agrin	AGRN	13	2067	0.00628931
P05186	Alkaline phosphatase, tissue-nonspecific isozyme	ALPL	15	524	0.028626
P01009	Alpha-1-antitrypsin	SERPINA1	10	418	0.0239234
P37840	Alpha-synuclein	SNCA	4	140	0.0285714
O75443	Alpha-tectorin	TECTA	21	2155	0.00974478
Q9NP70	Ameloblastin	AMBN	25	447	0.0559284
Q99217	Amelogenin, X isoform	AMELX	11	191	0.0575916
Q99218	Amelogenin, Y isoform	AMELY	9	206	0.0436893
Q6UX39	Amelotin	AMTN	3	209	0.0143541
P51693	Amyloid-like protein 1	APLP1	16	650	0.0246154
P03950	Angiogenin	ANG	3	147	0.0204082
Q9BY76	Angiopoietin-related protein 4	ANGPTL4	7	406	0.0172414
P07355	Annexin A2	ANXA2	9	339	0.0265487
P23352	Anosmin-1	ANOS1	5	680	0.00735294
Q9BXN1	Asporin	ASPN	12	380	0.0315789
P98160	Basement membrane-specific heparan sulfate proteoglycan core protein	HSPG2	43	4391	0.00979276
Q96PL2	Beta-tectorin	TECTB	5	329	0.0151976
P21810	Biglycan	BGN	8	368	0.0217391
P13497	Bone morphogenetic protein 1	BMP1	10	986	0.010142
P12644	Bone morphogenetic protein 4	BMP4	8	408	0.0196078
Q96GW7	Brevican core protein	BCAN	8	911	0.00878156
Q2TAL6	Brorin	VWC2	5	325	0.0153846
P27797	Calreticulin	CALR	5	417	0.0119904
Q8N4T0	Carboxypeptidase A6	CPA6	12	437	0.02746
Q66K79	Carboxypeptidase Z	CPZ	16	652	0.0245399
Q9NQ79	Cartilage acidic protein 1	CRTAC1	13	661	0.0196672
O75339	Cartilage intermediate layer protein 1	CILP	26	1184	0.0219595
Q8IUL8	Cartilage intermediate layer protein 2	CILP2	14	1156	0.0121107
P21941	Cartilage matrix protein	MATN1	8	496	0.016129
P49747	Cartilage oligomeric matrix protein	COMP	8	757	0.010568
O75718	Cartilage-associated protein	CRTAP	9	401	0.0224439
P48509	CD151 antigen	CD151	5	253	0.0197628
P36222	Chitinase-3-like protein 1	CHI3L1	7	383	0.0182768
O15335	Chondroadherin	CHAD	3	359	0.00835655
Q6NUI6	Chondroadherin-like protein	CHADL	2	762	0.00262467
O43405	Cochlin	COCH	10	550	0.0181818
Q76M96	Coiled-coil domain-containing protein 80	CCDC80	29	950	0.0305263
P02452	Collagen alpha-1(I) chain	COL1A1	13	1464	0.00887978
P08123	Collagen alpha-2(I) chain	COL1A2	10	1366	0.00732064
P02458	Collagen alpha-1(II) chain	COL2A1	16	1487	0.0107599
P02461	Collagen alpha-1(III) chain	COL3A1	17	1466	0.0115962
P02462	Collagen alpha-1(IV) chain	COL4A1	31	1669	0.018574
P08572	Collagen alpha-2(IV) chain	COL4A2	25	1712	0.0146028
Q01955	Collagen alpha-3(IV) chain	COL4A3	29	1670	0.0173653
P53420	Collagen alpha-4(IV) chain	COL4A4	24	1690	0.0142012
P29400	Collagen alpha-5(IV) chain	COL4A5	26	1685	0.0154303
Q14031	Collagen alpha-6(IV) chain	COL4A6	25	1691	0.0147842
P20908	Collagen alpha-1(V) chain	COL5A1	23	1838	0.0125136
P05997	Collagen alpha-2(V) chain	COL5A2	24	1499	0.0160107
P25940	Collagen alpha-3(V) chain	COL5A3	12	1745	0.00687679
P12109	Collagen alpha-1(VI) chain	COL6A1	11	1028	0.0107004
P12110	Collagen alpha-2(VI) chain	COL6A2	13	1019	0.0127576
P12111	Collagen alpha-3(VI) chain	COL6A3	37	3177	0.0116462
A8TX70	Collagen alpha-5(VI) chain	COL6A5	55	2615	0.0210325
A6NMZ7	Collagen alpha-6(VI) chain	COL6A6	47	2263	0.0207689
Q02388	Collagen alpha-1(VII) chain	COL7A1	18	2944	0.00611413
P27658	Collagen alpha-1(VIII) chain	COL8A1	23	744	0.030914
P25067	Collagen alpha-2(VIII) chain	COL8A2	9	703	0.0128023
P20849	Collagen alpha-1(IX) chain	COL9A1	12	921	0.0130293
Q14055	Collagen alpha-2(IX) chain	COL9A2	11	689	0.0159652
Q14050	Collagen alpha-3(IX) chain	COL9A3	6	684	0.00877193
Q03692	Collagen alpha-1(X) chain	COL10A1	11	680	0.0161765
P12107	Collagen alpha-1(XI) chain	COL11A1	24	1806	0.013289
P13942	Collagen alpha-2(XI) chain	COL11A2	16	1736	0.00921659
Q99715	Collagen alpha-1(XII) chain	COL12A1	45	3063	0.0146915
Q05707	Collagen alpha-1(XIV) chain	COL14A1	33	1796	0.0183742
P39059	Collagen alpha-1(XV) chain	COL15A1	30	1388	0.0216138
Q07092	Collagen alpha-1(XVI) chain	COL16A1	26	1604	0.0162095
Q9UMD9	Collagen alpha-1(XVII) chain	COL17A1	33	1497	0.0220441
P39060	Collagen alpha-1(XVIII) chain	COL18A1	15	1754	0.00855188
Q14993	Collagen alpha-1(XIX) chain	COL19A1	18	1142	0.0157618
Q96P44	Collagen alpha-1(XXI) chain	COL21A1	12	957	0.0125392
Q8NFW1	Collagen alpha-1(XXII) chain	COL22A1	20	1626	0.0123001
Q17RW2	Collagen alpha-1(XXIV) chain	COL24A1	24	1714	0.0140023
Q96A83	Collagen alpha-1(XXVI) chain	COL26A1	6	441	0.0136054
Q8IZC6	Collagen alpha-1(XXVII) chain	COL27A1	38	1860	0.0204301
Q6UXH8	Collagen and calcium-binding EGF domain-containing protein 1	CCBE1	8	406	0.0197044
Q96CG8	Collagen triple helix repeat-containing protein 1	CTHRC1	4	243	0.0164609
P45452	Collagenase 3	MMP13	12	471	0.0254777
P29279	Connective tissue growth factor	CTGF	13	349	0.0372493
P54108	Cysteine-rich secretory protein 3	CRISP3	5	245	0.0204082
Q9H0B8	Cysteine-rich secretory protein LCCL domain-containing 2	CRISPLD2	12	497	0.0241449
P07585	Decorin	DCN	5	359	0.0139276
Q13316	Dentin matrix acidic phosphoprotein 1	DMP1	6	513	0.0116959
Q9NZW4	Dentin sialophosphoprotein	DSPP	4	1301	0.00307456
Q07507	Dermatopontin	DPT	8	201	0.039801
Q12959	Disks large homolog 1	DLG1	13	904	0.0143805
Q03001	Dystonin	DST	158	7570	0.0208719
Q14118	Dystroglycan	DAG1	19	895	0.0212291
Q9Y5L3	Ectonucleoside triphosphate diphosphohydrolase 2	ENTPD2	9	495	0.0181818
Q12805	EGF-containing fibulin-like extracellular matrix protein 1	EFEMP1	11	493	0.0223124
O95967	EGF-containing fibulin-like extracellular matrix protein 2	EFEMP2	8	443	0.0180587
P19957	Elafin	PI3	3	117	0.025641
P15502	Elastin	ELN	1	786	0.00127226
Q96A84	EMI domain-containing protein 1	EMID1	12	441	0.0272109
Q9Y6C2	EMILIN-1	EMILIN1	7	1016	0.00688976
Q9BXX0	EMILIN-2	EMILIN2	18	1053	0.017094
Q9NT22	EMILIN-3	EMILIN3	6	766	0.0078329
Q9NRM1	Enamelin	ENAM	21	1142	0.0183888
Q9HCU0	Endosialin	CD248	8	757	0.010568
Q8IUX8	Epidermal growth factor-like protein 6	EGFL6	9	553	0.0162749
Q99645	Epiphycan	EPYC	5	322	0.015528
Q96RT1	Erbin	ERBIN	31	1412	0.0219547
P43003	Excitatory amino acid transporter 1	SLC1A3	26	542	0.0479705
Q16610	Extracellular matrix protein 1	ECM1	5	540	0.00925926
O94769	Extracellular matrix protein 2	ECM2	13	699	0.018598
Q86XX4	Extracellular matrix protein FRAS1	FRAS1	61	4008	0.0152196
P35555	Fibrillin-1	FBN1	52	2871	0.0181122
P35556	Fibrillin-2	FBN2	59	2912	0.020261
Q75N90	Fibrillin-3	FBN3	38	2809	0.0135279
P05230	Fibroblast growth factor 1	FGF1	2	155	0.0129032
P31371	Fibroblast growth factor 9	FGF9	2	208	0.00961538
Q06828	Fibromodulin	FMOD	7	376	0.018617
P02751	Fibronectin	FN1	27	2386	0.011316
P23142	Fibulin-1	FBLN1	8	703	0.0113798
P98095	Fibulin-2	FBLN2	12	1184	0.0101351
Q9UBX5	Fibulin-5	FBLN5	11	448	0.0245536
Q53RD9	Fibulin-7	FBLN7	7	439	0.0159453
Q5H8C1	FRAS1-related extracellular matrix protein 1	FREM1	39	2179	0.0178981
Q5SZK8	FRAS1-related extracellular matrix protein 2	FREM2	66	3169	0.0208268
P0C091	FRAS1-related extracellular matrix protein 3	FREM3	34	2139	0.0158953
P09382	Galectin-1	LGALS1	2	135	0.0148148
Q08380	Galectin-3-binding protein	LGALS3BP	9	585	0.0153846
Q6ZMI3	Gliomedin	GLDN	15	551	0.0272232
Q3B7J2	Glucose-fructose oxidoreductase domain-containing protein 2	GFOD2	17	385	0.0441558
P78417	Glutathione S-transferase omega-1	GSTO1	7	241	0.0290456
P35052	Glypican-1	GPC1	11	558	0.0197133
Q8N158	Glypican-2	GPC2	10	579	0.0172712
P51654	Glypican-3	GPC3	23	580	0.0396552
O75487	Glypican-4	GPC4	18	556	0.0323741
P78333	Glypican-5	GPC5	18	572	0.0314685
Q9Y625	Glypican-6	GPC6	19	555	0.0342342
Q92896	Golgi apparatus protein 1	GLG1	38	1179	0.0322307
Q96RW7	Hemicentin-1	HMCN1	73	5635	0.0129547
Q8NDA2	Hemicentin-2	HMCN2	42	5059	0.00830204
Q9Y251	Heparanase	HPSE	9	543	0.0165746
P10915	Hyaluronan and proteoglycan link protein 1	HAPLN1	2	354	0.00564972
Q9GZV7	Hyaluronan and proteoglycan link protein 2	HAPLN2	3	340	0.00882353
Q96S86	Hyaluronan and proteoglycan link protein 3	HAPLN3	2	360	0.00555556
Q86UW8	Hyaluronan and proteoglycan link protein 4	HAPLN4	2	402	0.00497512
Q8WWQ2	Inactive heparanase-2	HPSE2	10	592	0.0168919
P05019	Insulin-like growth factor I	IGF1	5	195	0.025641
P23229	Integrin alpha-6	ITGA6	15	1130	0.0132743
P05556	Integrin beta-1	ITGB1	15	798	0.018797
Q01638	Interleukin-1 receptor-like 1	IL1RL1	12	556	0.0215827
Q17R60	Interphotoreceptor matrix proteoglycan 1	IMPG1	18	797	0.0225847
Q9BZV3	Interphotoreceptor matrix proteoglycan 2	IMPG2	23	1241	0.0185334
P03956	Interstitial collagenase	MMP1	10	469	0.021322
Q96I82	Kazal-type serine protease inhibitor domain-containing protein 1	KAZALD1	3	304	0.00986842
O60938	Keratocan	KERA	10	352	0.0284091
O00515	Ladinin-1	LAD1	6	517	0.0116054
P25391	Laminin subunit alpha-1	LAMA1	40	3075	0.0130081
P24043	Laminin subunit alpha-2	LAMA2	46	3122	0.0147341
Q16787	Laminin subunit alpha-3	LAMA3	44	3333	0.0132013
Q16363	Laminin subunit alpha-4	LAMA4	32	1823	0.0175535
O15230	Laminin subunit alpha-5	LAMA5	41	3695	0.0110961
P07942	Laminin subunit beta-1	LAMB1	32	1786	0.0179171
P55268	Laminin subunit beta-2	LAMB2	16	1798	0.00889878
Q13751	Laminin subunit beta-3	LAMB3	28	1172	0.0238908
A4D0S4	Laminin subunit beta-4	LAMB4	18	1761	0.0102215
P11047	Laminin subunit gamma-1	LAMC1	22	1609	0.0136731
Q13753	Laminin subunit gamma-2	LAMC2	22	1193	0.0184409
Q9Y6N6	Laminin subunit gamma-3	LAMC3	14	1575	0.00888889
Q14766	Latent-transforming growth factor beta-binding protein 1	LTBP1	19	1721	0.0110401
Q14767	Latent-transforming growth factor beta-binding protein 2	LTBP2	16	1821	0.00878638
Q8N2S1	Latent-transforming growth factor beta-binding protein 4	LTBP4	10	1624	0.00615764
Q9NZU1	Leucine-rich repeat transmembrane protein FLRT1	FLRT1	12	646	0.0185759
O43155	Leucine-rich repeat transmembrane protein FLRT2	FLRT2	13	660	0.019697
Q9NZU0	Leucine-rich repeat transmembrane protein FLRT3	FLRT3	12	649	0.01849
O75829	Leukocyte cell-derived chemotaxin 1	LECT1	8	334	0.0239521
P16150	Leukosialin	SPN	10	400	0.025
P51884	Lumican	LUM	4	338	0.0118343
Q08397	Lysyl oxidase homolog 1	LOXL1	3	574	0.00522648
Q9Y4K0	Lysyl oxidase homolog 2	LOXL2	20	774	0.0258398
P39900	Macrophage metalloelastase	MMP12	12	470	0.0255319
Q7Z304	MAM domain-containing protein 2	MAMDC2	15	686	0.0218659
O00339	Matrilin-2	MATN2	19	956	0.0198745
O15232	Matrilin-3	MATN3	6	486	0.0123457
P09237	Matrilysin	MMP7	9	267	0.0337079
Q9NQ76	Matrix extracellular phosphoglycoprotein	ME	8	525	0.0152381
P08493	Matrix Gla protein	MGP	3	103	0.0291262
P51512	Matrix metalloproteinase-16	MMP16	15	607	0.0247117
Q9ULZ9	Matrix metalloproteinase-17	MMP17	10	603	0.0165837
Q99542	Matrix metalloproteinase-19	MMP19	10	508	0.019685
O60882	Matrix metalloproteinase-20	MMP20	14	483	0.0289855
O75900	Matrix metalloproteinase-23	MMP23A	5	390	0.0128205
Q9Y5R2	Matrix metalloproteinase-24	MMP24	10	645	0.0155039
Q9NPA2	Matrix metalloproteinase-25	MMP25	9	562	0.0160142
Q9NRE1	Matrix metalloproteinase-26	MMP26	5	261	0.0191571
Q9H239	Matrix metalloproteinase-28	MMP28	5	520	0.00961538
P14780	Matrix metalloproteinase-9	MMP9	9	707	0.0127298
P01033	Metalloproteinase inhibitor 1	TIMP1	4	207	0.0193237
P16035	Metalloproteinase inhibitor 2	TIMP2	6	220	0.0272727
P35625	Metalloproteinase inhibitor 3	TIMP3	6	211	0.028436
Q99727	Metalloproteinase inhibitor 4	TIMP4	4	224	0.0178571
P55083	Microfibril-associated glycoprotein 4	MFAP4	4	255	0.0156863
P55081	Microfibrillar-associated protein 1	MFAP1	14	439	0.0318907
P55001	Microfibrillar-associated protein 2	MFAP2	2	183	0.010929
Q13361	Microfibrillar-associated protein 5	MFAP5	4	173	0.0231214
P20774	Mimecan	OGN	2	298	0.00671141
Q02505	Mucin-3A	MUC3A	74	3323	0.022269
Q99102	Mucin-4	MUC4	34	2169	0.0156754
P98088	Mucin-5AC	MUC5AC	45	5654	0.00795897
Q6W4X9	Mucin-6	MUC6	31	2439	0.0127101
Q9H8L6	Multimerin-2	MMRN2	15	949	0.0158061
Q9H1U4	Multiple epidermal growth factor-like domains protein 9	MEGF9	4	602	0.00664452
Q99972	Myocilin	MYOC	8	504	0.015873
Q2UY09	NA	COL28A1	14	1125	0.0124444
Q15063	NA	POSTN	17	836	0.0203349
Q9BQB4	NA	SOST	2	213	0.00938967
Q6UXI9	Nephronectin	NPNT	8	565	0.0141593
O95631	Netrin-1	NTN1	10	604	0.0165563
O00634	Netrin-3	NTN3	4	580	0.00689655
Q9HB63	Netrin-4	NTN4	11	628	0.0175159
O00533	Neural cell adhesion molecule L1-like protein	CHL1	15	1208	0.0124172
O14594	Neurocan core protein	NCAN	24	1321	0.0181681
Q8IVL1	Neuron navigator 2	NAV2	53	2488	0.0213023
P22894	Neutrophil collagenase	MMP8	8	467	0.0171306
P14543	Nidogen-1	NID1	8	1247	0.0064154
Q14112	Nidogen-2	NID2	8	1375	0.00581818
Q9GZU5	Nyctalopin	NYX	4	481	0.00831601
A1E959	Odontogenic ameloblast-associated protein	ODAM	8	279	0.0286738
Q68BL7	Olfactomedin-like protein 2A	OLFML2A	11	652	0.0168712
Q9UBM4	Opticin	OPTC	5	332	0.0150602
Q99983	Osteomodulin	OMD	12	421	0.0285036
Q7RTW8	Otoancorin	OTOA	25	1153	0.0216826
O95428	Papilin	PAPLN	9	1278	0.00704225
O14936	Peripheral plasma membrane protein CASK	CASK	23	926	0.024838
Q92626	Peroxidasin homolog	PXDN	24	1479	0.0162272
P80108	Phosphatidylinositol-glycan-specific phospholipase D	GPLD1	18	840	0.0214286
Q8TCT1	Phosphoethanolamine/phosphocholine phosphatase	PHOSPHO1	7	267	0.0262172
P36955	Pigment epithelium-derived factor	SERPINF1	6	418	0.0143541
Q63HQ2	Pikachurin	EGFLAM	21	1017	0.020649
P21246	Pleiotrophin	PTN	3	168	0.0178571
Q7Z5L7	Podocan	PODN	4	613	0.00652529
Q6PEZ8	Podocan-like protein 1	PODNL1	5	512	0.00976562
Q5K4E3	Polyserase-2	PRSS36	9	855	0.0105263
P51888	Prolargin	PRELP	6	382	0.0157068
Q32P28	Prolyl 3-hydroxylase 1	P3H1	16	736	0.0217391
Q8IVL5	Prolyl 3-hydroxylase 2	P3H2	14	708	0.019774
O00622	Protein CYR61	CYR61	6	381	0.015748
Q14129	Protein DGCR6	DGCR6	4	220	0.0181818
Q8TB73	Protein NDNF	NDNF	6	568	0.0105634
P48745	Protein NOV homolog	NOV	6	357	0.0168067
Q96JX3	Protein SERAC1	SERAC1	16	654	0.0244648
Q9GZT5	Protein Wnt-10a	WNT10A	8	417	0.0191847
O00744	Protein Wnt-10b	WNT10B	6	389	0.0154242
O96014	Protein Wnt-11	WNT11	11	354	0.0310734
Q9UBV4	Protein Wnt-16	WNT16	12	365	0.0328767
P09544	Protein Wnt-2	WNT2	11	360	0.0305556
Q93097	Protein Wnt-2b	WNT2B	6	391	0.0153453
P56704	Protein Wnt-3a	WNT3A	6	352	0.0170455
P56705	Protein Wnt-4	WNT4	6	351	0.017094
P41221	Protein Wnt-5a	WNT5A	12	380	0.0315789
Q9H1J7	Protein Wnt-5b	WNT5B	9	359	0.0250696
Q9Y6F9	Protein Wnt-6	WNT6	5	365	0.0136986
O00755	Protein Wnt-7a	WNT7A	8	349	0.0229226
P56706	Protein Wnt-7b	WNT7B	6	349	0.017192
Q9H1J5	Protein Wnt-8a	WNT8A	8	351	0.022792
Q93098	Protein Wnt-8b	WNT8B	5	351	0.014245
O14904	Protein Wnt-9a	WNT9A	4	365	0.0109589
O14905	Protein Wnt-9b	WNT9B	4	357	0.0112045
P28300	Protein-lysine 6-oxidase	LOX	5	417	0.0119904
P04628	Proto-oncogene Wnt-1	WNT1	5	370	0.0135135
P56703	Proto-oncogene Wnt-3	WNT3	5	355	0.0140845
Q8IWL2	Pulmonary surfactant-associated protein A1	SFTPA1	6	248	0.0241935
Q8IWL1	Pulmonary surfactant-associated protein A2	SFTPA2	5	248	0.0201613
P35247	Pulmonary surfactant-associated protein D	SFTPD	8	375	0.0213333
A6NMY6	Putative annexin A2-like protein	ANXA2P2	9	339	0.0265487
Q16473	Putative tenascin-XA	TNXA	4	311	0.0128617
P23471	Receptor-type tyrosine-protein phosphatase zeta	PTPRZ1	42	2315	0.0181425
P78509	Reelin	RELN	70	3460	0.0202312
Q8NC24	RELT-like protein 2	RELL2	9	303	0.029703
Q6XPR3	Repetin	RPTN	4	784	0.00510204
P10745	Retinol-binding protein 3	RBP3	30	1247	0.0240577
Q8N474	Secreted frizzled-related protein 1	SFRP1	10	314	0.0318471
P02768	Serum albumin	ALB	7	609	0.0114943
O75093	Slit homolog 1 protein	SLIT1	20	1534	0.0130378
O94813	Slit homolog 2 protein	SLIT2	16	1529	0.0104644
O75094	Slit homolog 3 protein	SLIT3	16	1523	0.0105056
Q8IVN8	Somatomedin-B and thrombospondin type-1 domain-containing protein	SBSPON	5	264	0.0189394
Q15465	Sonic hedgehog protein	SHH	5	462	0.0108225
P09486	SPARC	SPARC	5	303	0.0165017
Q14515	SPARC-like protein 1	SPARCL1	12	664	0.0180723
Q9H4F8	SPARC-related modular calcium-binding protein 1	SMOC1	7	434	0.016129
Q9H3U7	SPARC-related modular calcium-binding protein 2	SMOC2	3	446	0.00672646
Q9HCB6	Spondin-1	SPON1	27	807	0.0334572
Q9BUD6	Spondin-2	SPON2	3	331	0.00906344
P08254	Stromelysin-1	MMP3	7	477	0.0146751
P09238	Stromelysin-2	MMP10	10	476	0.0210084
P24347	Stromelysin-3	MMP11	5	488	0.0102459
Q9UQE7	Structural maintenance of chromosomes protein 3	SMC3	35	1217	0.0287592
P01730	T-cell surface glycoprotein CD4	CD4	7	458	0.0152838
Q7Z7G0	Target of Nesh-SH3	ABI3BP	6	1075	0.0055814
P24821	Tenascin	TNC	23	2201	0.0104498
Q9UQP3	Tenascin-N	TNN	21	1299	0.0161663
Q92752	Tenascin-R	TNR	22	1358	0.0162003
P22105	Tenascin-X	TNXB	55	4242	0.0129656
Q08629	Testican-1	SPOCK1	5	439	0.0113895
Q92563	Testican-2	SPOCK2	6	424	0.0141509
Q9BQ16	Testican-3	SPOCK3	6	436	0.0137615
Q6ZMP0	Thrombospondin type-1 domain-containing protein 4	THSD4	19	1018	0.018664
P35442	Thrombospondin-2	THBS2	12	1172	0.0102389
P35443	Thrombospondin-4	THBS4	9	961	0.00936524
P48307	Tissue factor pathway inhibitor 2	TFPI2	4	235	0.0170213
Q03167	Transforming growth factor beta receptor type 3	TGFBR3	20	851	0.0235018
P01137	Transforming growth factor beta-1	TGFB1	7	390	0.0179487
Q15582	Transforming growth factor-beta-induced protein ig-h3	TGFBI	14	683	0.0204978
Q07654	Trefoil factor 3	TFF3	2	80	0.025
P0DKB5	Trophoblast glycoprotein-like	TPBGL	4	382	0.0104712
Q9UJW2	Tubulointerstitial nephritis antigen	TINAG	10	476	0.0210084
Q9GZM7	Tubulointerstitial nephritis antigen-like	TINAGL1	15	467	0.0321199
Q9UBB9	Tuftelin-interacting protein 11	TFIP11	26	837	0.0310633
O00300	Tumor necrosis factor receptor superfamily member 11B	TNFRSF11B	5	401	0.0124688
Q6UXA7	Uncharacterized protein C6orf15	C6orf15	5	325	0.0153846
Q8WVF2	Unique cartilage matrix-associated protein	UCMA	5	138	0.0362319
O75445	Usherin	USH2A	78	5202	0.0149942
P15692	Vascular endothelial growth factor A	VEGFA	8	232	0.0344828
P13611	Versican core protein	VCAN	55	3396	0.0161955
Q53GQ0	Very-long-chain 3-oxoacyl-CoA reductase	HSD17B12	10	312	0.0320513
Q6UXI7	Vitrin	VIT	9	678	0.0132743
P04004	Vitronectin	VTN	7	478	0.0146444
P04275	von Willebrand factor	VWF	56	2813	0.0199076
Q6PCB0	von Willebrand factor A domain-containing protein 1	VWA1	5	445	0.011236
Q5GFL6	von Willebrand factor A domain-containing protein 2	VWA2	12	755	0.015894
O95388	WNT1-inducible-signaling pathway protein 1	WISP1	5	367	0.013624
O76076	WNT1-inducible-signaling pathway protein 2	WISP2	2	250	0.008
O95389	WNT1-inducible-signaling pathway protein 3	WISP3	6	354	0.0169492
P60852	Zona pellucida sperm-binding protein 1	ZP1	8	638	0.0125392
Q05996	Zona pellucida sperm-binding protein 2	ZP2	22	745	0.0295302
P21754	Zona pellucida sperm-binding protein 3	ZP3	8	424	0.0188679
Q12836	Zona pellucida sperm-binding protein 4	ZP4	6	540	0.0111111
O60844	Zymogen granule membrane protein 16	ZG16	1	167	0.00598802
